# Supplementary material for: Prevalence rate of primary osteoporosis in China: a meta-analysis
Source: BMC Public Health. 2024 Jun 6;24:1518. doi: 10.1186/s12889-024-18932-w (PMC11155107; doi:10.1186/s12889-024-18932-w)
Supplement: Supplementary file 1 — Additional File 1: Basic Characteristics of Included Studies [file 12889_2024_18932_MOESM1_ESM.xls]

## Sheet: Sheet1
Additional File 1: Basic Characteristics of Included Studies
First Author	Year (Period of Data Collection)	Area	Age (years)	Sample size (n)	Gender (n)		region (n)		Measuring instruments	Measurement positions
					men	women	urban	rural
Chao Chen (21)	2002-2007	Hefei (South China)	20-91	1162	592	570	/	/	GE—Lunar Prodigy	L2-4, Ward’s, Radius 33% (Forearm Distal 1/3 of ulna and radius)
Chunju Yang (22)	2003-2008	Shenzhen (South China)	20-79	4123	1852	2271	/	/	Challerger	Neck, Ward’s, Troch
Chunyun Yang (26)	~ 2010	Jiaodong (North China)	21-89	3879	1970	1909	/	/	MEDILINK OSTEOCORE 2	L2-4, Neck, Ward’s, Troch
Cuiyun Luo (23)	2004-2008	Hezhou (South China)	20-96	3000	1277	1723	/	/	I’aer	L2-4, Neck, Ward’s, Troch
Guangcheng Li (27)	2010-2013	Jilin (North China)	20-85	9735	4251	5484	/	/	MEDILINK OSTEOCORE-2	Radius 33% (Forearm Distal 1/3 of ulna and radius)
Guiqing Sun (24)	2010-2011	Taizhou (South China)	≥40	2880	1758	1122	/	/	GE—Lunar DPX－MD+	L1-4, Neck
Hongbing Yang (28)	~ 2010	Beijing (North China)	20-89	19609	3820	15789	/	/	Osteometer Medid Tech DTX-200	Radius 33% (Forearm Distal 1/3 of ulna and radius)
Huaping Guo (25)	2009	Shanghai (South China)	50-79	155	/	155	/	/	Dual Energy X ray Absorptionmetry, DXA	L1-4, Neck, Ward’s, Troch
Huiwen Liu (29)	2008-2010	Shaoyang (South China)	25-87	4000	2260	1740	/	/	GE—Lunar DPX Bravo	L2-4, Neck, Ward’s, Troch
Jia Tan (30)	2015-2017	Guangxi (South China)	≥40	484	/	484	/	/	Discovery A Hologic	L1-4, Neck, Ward’s, Troch
Jian Feng (32)	2009-2014	Weifang (North China)	20-86	8900	8900	/	/	/	GE—Lunar NT	L1-4
Jian Feng (31)	2010-2021	Weifang (North China)	50-102	15180	6960	8220	/	/	GE Lunar DXA	L1-4, Total hip
Jiyuan Huang (33)	2009-2015	Chengdu (South China)	20-96	15273	7117	8156	/	/	GE—Lunar Prodigy advance	L1-4, Neck, Ward’s, Troch, Shaft, Total hip
Limin Tian (34)	2014-2015	Gansu (North China)	≥40	6564	3205	3359	/	/	DXA-200: Osteometer MediTech Co., American	Radius 33% (Forearm Distal 1/3 of ulna and radius)
Maowei Yang (35)	2001-2008	Shenyang (North China)	20-84	2230	1247	983	/	/	GE—Lunar DEXA	L1-4, Neck, Ward’s, Troch
Menghai Bai (36)	~ 2008	Lanzhou (North China)	20-80	1212	535	677	/	/	GE—Lunar Prodigy	L1-4, Neck, Ward’s, Troch
Mengmeng Zhang (37)	~ 2009	Changchun (North China)	20-89	16109	8733	7376	/	/	Osteometer Medi Tech DTX-200	Radius 33% (Forearm Distal 1/3 of ulna and radius)
Miao Zheng (38)	2017-2018	Jiang Su (South China)	≥20	3050	1510	1540	1363	1687	GE Lunar DXA	Lumbar spine, Total hip
Nannan Zhang (39)	2008-2010	Daqing (North China)	25-84	1096	268	828	/	/	Luner Prodigy Advance	L1-4, Neck
Ning Li (40)	2009	Harbin (North China)	50-65	281	/	281	/	/	Norland XR-36	L1-4, Neck, Ward’s, Troch
Pangde Zhang (41)	2006-2008	Foushan (South China)	≥40	839	414	425	/	/	Hologic Delphi TM DEXA	L1-4, Ward’s
Pinzhong Qu (42)	~ 2001	Guangzhou (South China)	≥40	1160	580	580	290	290	GE—Lunar DPX-L	L2-4, Neck, Ward’s, Troch
Qiang Zeng (43)	2008-2018	Five provinces in China	≥20	75321	40944	34377	/	/	GE—Lunar	L1-4, Neck, Total femur
Qisheng Chen (44)	2013-2017	Yulin (South China)	20-84	2803	1233	1570	/	/	GE—Lunar DPX-MD	L1-4, Neck, Ward’s, Troch
Shengli Zhao (45)	2015-2020	Guangzhou (South China)	≥50	5903	931	4972	/	/	GE Lunar DXA/Hologic DXA	L1-4, Neck, Total hip
Shengli Zhao (45)	2015-2020	Hong Kong (South China)	≥50	2869	635	2234	/	/	GE Lunar DXA/Hologic DXA	L1-4, Neck, Total hip
Shengli Zhao (45)	2015-2020	Macao (South China)	≥50	350	50	300	/	/	GE Lunar DXA/Hologic DXA	L1-4, Neck, Total hip
Shujin Wang (46)	2012-2016	Danyang (North China)	≥45	1123	325	798	/	/	GE—Lunar DEXA	L1-4, Neck
Songqing Lin (47)	2009-2011	Shenzhen (South China)	≥20	2600	1300	1300	/	/	GE—Lunar Prodigy	L2-4, Neck, Troch, Total
Sujiao Tan (48)	2016-2016	Nanning (South China)	43-77	216	/	216	/	/	Discovery A	L1-4, Total hip
Wei Lin (49)	1997-1999	Guangzhou (South China)	20-89	1530	755	775	/	/	GE—Lunar DPX-L	L2-4, Ward’s
Wei Luo (50)	2018-2019	Beijing (North China)	50-86	2164	1238	926	/	/	GE—Lunar Prodigy	L2-4, Neck, Troch, Total
Wenyuan Chen (51)	~ 2009	Haikou (South China)	≥60	531	223	308	/	/	GE—Lunar DPX-MD	L2-4, Neck, Ward’s, Troch
Xianxian Yang (52)	2018	Chongqing (South China)	20-87	1855	770	1085	/	/	QDR 4500A DEXA	L1-4, Neck, Ward’s, Troch, Total
Xiaodong Yan (53)	2001-2002	Nanning (South China)	30-80	1084	455	629	/	/	Challegen	L2-4, Neck, Ward’s, Troch
Xin Zhao (54)	~ 2008	Jilin (North China)	≥20	1180	589	591	/	/	GE—Lunar DPXL	L2-4, Neck, Ward’s, Troch
Xinyi Xu (55)	2015-2017	Foushan (South China)	≥60	151	/	151	/	/	GE Lunar DXA	L1-4, Neck, Ward’s, Troch
Xueyong Ding (56)	~ 2016	Chongqing (South China)	40-84	813	377	436	/	/	Metri Scan	L1-4, Neck, Ward’s
Xugui Li (57)	2014	Wuhan (North China)	50-79	982	/	982	/	/	GK99 － UNIGAMMA X － RAY	L1-4, Total hip
Yan Liao (58)	2006-2008	Kelamayi (North China)	≥25	2516	948	1568	/	/	HOLOGIC	L2-4, Neck, Ward’s, Troch
Yaohui Qiu (59)	2010-2012	Zhangzhou (South China)	20-87	3738	2114	1624	/	/	OsteoSys EXA -3000	Radius 33% (Forearm Distal 1/3 of ulna and radius)
Ying Zhou (60)	~ 2019	Haikou (South China)	20-88	2176	1107	1069	1011	1165	Hologic-ASY-00409	L1-4, Neck, Ward’s, Troch
Yingbao Qin (61)	2014-2017	Jiangsu (South China)	≥50	4526	/	4526	/	/	DPX-NT Datex-Ohmeda Inc.	L1-4, Neck, Ward’s, Troch
Yuhong Zeng (62)	~ 2012	Xi’an (North China)	≥20	564	210	354	/	/	Holgic DEXA	L1-4, Neck, Ward’s, Troch
Zhimin Ji (63)	2006-2011	Beijing (North China)	20-89	3285	388	2897	/	/	MEDILINK OSTEOCORE-1	L2-4, Neck, Ward’s, Troch
Zhongqing Wu (64)	2010-2013	Zhongshan (South China)	45-87	1263	423	840	/	/	GE—Lunar	Proximal femur
Zihan Fan (65)	~ 2018	Beijing (North China)	≥50	1349	1349	/	/	/	Hologic-Discovery W	L1-4, Neck, Total hip
Note: L1-4 refers to Lumbar Vertebrae 1 to 4; L2-4 refers to Lumbar Vertebrae 2 to 4; Neck refers to Femoral Neck; Ward's refers to Ward's Triangle; Troch refers to Greater Trochanter; Shaft refers to Femoral Shaft.
