# Supplementary material for: Prevalence rate of primary osteoporosis in China: a meta-analysis
Source: BMC Public Health. 2024 Jun 6;24:1518. doi: 10.1186/s12889-024-18932-w (PMC11155107; doi:10.1186/s12889-024-18932-w)
Supplement: Supplementary file 2 — Additional File 2: Prevalence of Primary Osteoporosis According to Different Items [file 12889_2024_18932_MOESM2_ESM.xls]

## Sheet: Sheet1
Additional file 2: Prevalence of Primary Osteoporosis According to Different Items
Category	Subgroup	No. of Studies	N	Heterogeneity		Model	Prevalence (95 % CI) (%)	Publication Bias
				I2 (%)	p value			p (Begg)	p (Egger)
Gender	Men	24	53746	99.2	＜0.001	REM	11.5 (9.1 -13.9)	0.093	0.033
	Women	23	61879	99.6	＜0.001	REM	23.4(18.3 -28.5)	0.182	0.062
Period of Data Collection	~2010	13	64841	99.7	＜0.001	REM	16.9 (11.9-21.8)	0.125	0.009
	2011-2020	8	41488	99.5	＜0.001	REM	20.3 (15.1-25.4)	0.306	0.508
Area	Southern	12	45004	99.1	＜0.001	REM	16.4 (12.9-19.9)	0.324	0.172
	Northern	11	61325	99.8	＜0.001	REM	20.2 (13.4-21.0)	0.246	0.258
BMD measurement positions	Included Lumbar Spine	19	49101	99	＜0.001	REM	18.3 (15.4-21.2)	0.215	0.973
	Other	4	57228	99.9	＜0.001	REM	18.2 (14.7-21.7)	0.462	0.171
Age-specific group(y)	20-29	23	5969	8.3	0.359	FEM	1.4 (0.8-1.9)	1	0.605
	30-39	23	14421	73.7	＜0.001	REM	1.2 (0.6-1.8)	0.806	0.689
	40-49	28	24636	95.2	＜0.001	REM	4.9 (4.1-5.8)	0.892	0.002
	50-59	32	26688	96.8	＜0.001	REM	16.8 (14.6 – 19.0)	0.191	0.048
	60-69	34	24206	96.8	＜0.001	REM	35.2 (31.9 – 38.5)	0.097	0.385
	70-79	33	16321	97.3	＜0.001	REM	44.1 (39.4 -48.8)	0.46	0.015
	≥80	25	3971	97.9	＜0.001	REM	53.9 (43.8 -64.0)	0.017	0.021
Men (age)	20-29	24	2832	0	0.45	FEM	1.6 (0.9-2.4)	/	/
	30-39	24	6743	63.7	0.017	REM	1.1 (0.3-1.8)	0.296	0.106
	40-49	28	9085	82.3	＜0.001	REM	4.2 (3.3-5.1)	0.559	0.578
	50-59	36	16214	93.3	＜0.001	REM	9.9 (8.3-11.5)	0.376	0.113
	60-69	39	17020	96.6	＜0.001	REM	19.0 (16.4-21.6)	0.134	0.667
	70-79	38	10620	97.1	＜0.001	REM	27.6 (22.9-323)	0.114	0.002
	≥80	30	2431	97.5	＜0.001	REM	38.3 (29.2-47.5)	0.11	0.001
Women (age)	20-29	23	2956	64.1	0.039	REM	1.5 (-0.4-3.3)	/	/
	30-39	23	7494	78.8	＜0.001	REM	1.4 (0.3-2.5)	1	0.991
	40-49	31	15506	93.6	＜0.001	REM	5.2 (4.2-6.2)	0.802	0.001
	50-59	42	27155	98.4	＜0.001	REM	22.6 (19.5-25.6)	0.223	0.125
	60-69	45	23182	98.4	＜0.001	REM	44.1 (39.2-48.9)	0.126	0.025
	70-79	41	13123	97.7	＜0.001	REM	55.2 (49.7-60.7)	0.164	0.002
	≥80	28	3080	95	＜0.001	REM	63.1 (55.4-70.8)	0.005	0.067
Notes: REM, random effects model; FEM, fixed effects model
